# Supplementary material for: Sweet Basil between the Soul and the Table—Transformation of Traditional Knowledge on Ocimum basilicum L. in Bulgaria
Source: Plants (Basel). 2023 Jul 26;12(15):2771. doi: 10.3390/plants12152771 (PMC10420671; doi:10.3390/plants12152771)
Supplement: Supplementary file 1 [file plants-12-02771-s001.zip]

Archive with 1 entries (1 files):
- plants-2506249-supplementary.pdf
